# Supplementary material for: Phosphorylation of endothelial histone H3.3 serine 31 by PKN1 links flow-induced signaling to proatherogenic gene expression
Source: Nat Cardiovasc Res. 2025 Jan 8;4(2):180–96. doi: 10.1038/s44161-024-00593-y (PMC11825370; doi:10.1038/s44161-024-00593-y)
Supplement: Supplementary file 2 — Sequences of siRNAs (Supplementary Table 1); sequences of primers for PCR (Supplementary Table 2). [file 44161_2024_593_MOESM2_ESM.xlsx]

## Sheet: Supplementary Table 1
Suppl. Table 1. Sequences of siRNAs.
Gene	Sense	Antisense
	CACUAUGUCCUGUGUGACU[dT][dT]	AGUCACACAGGACAUAGUG[dT][dT]
AAK1	CAGAUAAUGAGGGAUCUUU[dT][dT]	AAAGAUCCCUCAUUAUCUG[dT][dT]
	CCUUUGAUGACGAUAAUUU[dT][dT]	AAAUUAUCGUCAUCAAAGG[dT][dT]
	CAGUCAACAGUCUGGAGAA[dT][dT]	UUCUCCAGACUGUUGACUG[dT][dT]
ABL2	CAAUGACCCUUCCCAGGAA[dT][dT]	UUCCUGGGAAGGGUCAUUG[dT][dT]
	CCAAACAGGCCGCUGAGAA[dT][dT]	UUCUCAGCGGCCUGUUUGG[dT][dT]
	CCAAGCACCGCGUGACCAU[dT][dT]	AUGGUCACGCGGUGCUUGG[dT][dT]
AKT1	CUGAGAUUGUGUCAGCCCU[dT][dT]	AGGGCUGACACAAUCUCAG[dT][dT]
	GAGACUGACACCAGGUAUU[dT][dT]	AAUACCUGGUGUCAGUCUC[dT][dT]
	CAAGGGAACCUUUGGCAAA[dT][dT]	UUUGCCAAAGGUUCCCUUG[dT][dT]
AKT2	CAAGGUACUUCGAUGAUGA[dT][dT]	UCAUCAUCGAAGUACCUUG[dT][dT]
	CAGAAUGCCAGCUGAUGAA[dT][dT]	UUCAUCAGCUGGCAUUCUG[dT][dT]
	CAGAGUAUUAAAGAACACU[dT][dT]	AGUGUUCUUUAAUACUCUG[dT][dT]
AKT3	CAUUUAUAAUCAGAUGUCU[dT][dT]	AGACAUCUGAUUAUAAAUG[dT][dT]
	CUGAAAGCAGAGUAUUAAA[dT][dT]	UUUAAUACUCUGCUUUCAG[dT][dT]
	CAGAUCUGAGGAGGCAGUA[dT][dT]	UACUGCCUCCUCAGAUCUG[dT][dT]
AlphaK1	CCAUUUCUUCUCUGAGUCA[dT][dT]	UGACUCAGAGAAGAAAUGG[dT][dT]
	CUACCAAACUCCGAGGAUA[dT][dT]	UAUCCUCGGAGUUUGGUAG[dT][dT]
	CAGACUUUAGGAGCUAUGA[dT][dT]	UCAUAGCUCCUAAAGUCUG[dT][dT]
AlphaK2	CAUUUAGCUGAGGGAGUAA[dT][dT]	UUACUCCCUCAGCUAAAUG[dT][dT]
	CCAAUAAUGACUCACGCUU[dT][dT]	AAGCGUGAGUCAUUAUUGG[dT][dT]
	CAAAGUCGACCAAAUGAUA[dT][dT]	UAUCAUUUGGUCGACUUUG[dT][dT]
AMPKa1	CAGCAAUAAGCAUGCAUAA[dT][dT]	UUAUGCAUGCUUAUUGCUG[dT][dT]
	GCAACUAUCGAUCUUGCCA[dT][dT]	UGGCAAGAUCGAUAGUUGC[dT][dT]
	CUGAUGACGAAGUGAAAGA[dT][dT]	UCUUUCACUUCGUCAUCAG[dT][dT]
ANKRD3	CUGUCAAGCUGCUUGUCGA[dT][dT]	UCGACAAGCAGCUUGACAG[dT][dT]
	CUGUUGUGGCUUACCUAAA[dT][dT]	UUUAGGUAAGCCACAACAG[dT][dT]
	CAACAAAGAUGCCAAGGAU[dT][dT]	AUCCUUGGCAUCUUUGUUG[dT][dT]
BCR	CAAGAACUCUCUGGAAACU[dT][dT]	AGUUUCCAGAGAGUUCUUG[dT][dT]
	CAAUGCUCAGUUUGCAGAA[dT][dT]	UUCUGCAAACUGAGCAUUG[dT][dT]
	CAAGUACCACUCUAGCCCA[dT][dT]	UGGGCUAGAGUGGUACUUG[dT][dT]
BMX	CAAGUACCAGUCUAGCGCA[dT][dT]	UGCGCUAGACUGGUACUUG[dT][dT]
	CAGACUAUGAUGAAACUCA[dT][dT]	UGAGUUUCAUCAUAGUCUG[dT][dT]
	CAGGAAAUUGCCAUCCUCA[dT][dT]	UGAGGAUGGCAAUUUCCUG[dT][dT]
CaMKK2	CCCGUUUCUACUUCCAGGA[dT][dT]	UCCUGGAAGUAGAAACGGG[dT][dT]
	CCGUUUCUACUUCCAGGAU[dT][dT]	AUCCUGGAAGUAGAAACGG[dT][dT]
	CAUGUGGAGUGUUGGCUGU[dT][dT]	ACAGCCAACACUCCACAUG[dT][dT]
CDK4	GGUGACAAGUGGUGGAACA[dT][dT]	UGUUCCACCACUUGUCACC[dT][dT]
	CUGGUACCGAGCUCCCGAA[dT][dT]	UUCGGGAGCUCGGUACCAG[dT][dT]
CDK9	GCUGCUAAUGUGCUUAUCA[dT][dT]	UGAUAAGCACAUUAGCAGC[dT][dT]
	GCCAGAAGCGGAAGGUGAA[dT][dT]	UUCACCUUCCGCUUCUGGC[dT][dT]
	GGCCAAACGUGGACAACUA[dT][dT]	UAGUUGUCCACGUUUGGCC[dT][dT]
	CAGACUUUGAUAUCCGGUU[dT][dT]	AACCGGAUAUCAAAGUCUG[dT][dT]
CK2a2	CCUAGAUCUUCUGGACAAA[dT][dT]	UUUGUCCAGAAGAUCUAGG[dT][dT]
	CGUAUAGAGAGAUCACGUU[dT][dT]	AACGUGAUCUCUCUAUACG[dT][dT]
	CAGUUCUGCCGGCAGAUAU[dT][dT]	AUAUCUGCCGGCAGAACUG[dT][dT]
CLK1	CAUCACAGUACAUUGGUAU[dT][dT]	AUACCAAUGUACUGUGAUG[dT][dT]
	CAUCUUAUUUGUGCAGUCU[dT][dT]	AGACUGCACAAAUAAGAUG[dT][dT]
	GACUUGAGAUCAACGUGCU[dT][dT]	AGCACGUUGAUCUCAAGUC[dT][dT]
CLK2	CCUACUAUGACACAGACUA[dT][dT]	UAGUCUGUGUCAUAGUAGG[dT][dT]
	GAUCAACGUGCUAGAGAAA[dT][dT]	UUUCUCUAGCACGUUGAUC[dT][dT]
	CAAAUACUACAGUUGCUCA[dT][dT]	UGAGCAACUGUAGUAUUUG[dT][dT]
DAPK1	CAAUCCAUGUUGUUGUCUU[dT][dT]	AAGACAACAACAUGGAUUG[dT][dT]
	CCACUUUGAUCUUAAGCCU[dT][dT]	AGGCUUAAGAUCAAAGUGG[dT][dT]
	CAAAUCGAUUGCUUAAUUU[dT][dT]	AAAUUAAGCAAUCGAUUUG[dT][dT]
DNAPK	CAACUACGUGUCUCUAUUU[dT][dT]	AAAUAGAGACACGUAGUUG[dT][dT]
	CAAUUCGUCCUCAGAUUGA[dT][dT]	UCAAUCUGAGGACGAAUUG[dT][dT]
	CAUACAGCAGCAUUCUGAA[dT][dT]	UUCAGAAUGCUGCUGUAUG[dT][dT]
ERK3	CCAUAAGGGUCAUCUUUCU[dT][dT]	AGAAAGAUGACCCUUAUGG[dT][dT]
	GCAUGAUUGGCCUGUACAU[dT][dT]	AUGUACAGGCCAAUCAUGC[dT][dT]
	CAAUGUGGAGGACUCUACA[dT][dT]	UGUAGAGUCCUCCACAUUG[dT][dT]
FAK	CCGAUAUAUGGAAGAUAGU[dT][dT]	ACUAUCUUCCAUAUAUCGG[dT][dT]
	CCUUAACAAUGCGUCAGUU[dT][dT]	AACUGACGCAUUGUUAAGG[dT][dT]
	CACUGAUUAUACCUCUAGU[dT][dT]	ACUAGAGGUAUAAUCAGUG[dT][dT]
GSK3B	CUACCAAAUGGGCGAGACA[dT][dT]	UGUCUCGCCCAUUUGGUAG[dT][dT]
	CUAUAUCCAUUCCUUUGGA[dT][dT]	UCCAAAGGAAUGGAUAUAG[dT][dT]
	CAAGUUAGAAUCCAGCUUA[dT][dT]	UAAGCUGGAUUCUAACUUG[dT][dT]
HGK	CAUGAUUGUCCAUGAUGAU[dT][dT]	AUCAUCAUGGACAAUCAUG[dT][dT]
	CCAUGAUGAUGUAGAAAGU[dT][dT]	ACUUUCUACAUCAUCAUGG[dT][dT]
	CAAUCAGGCCAGUGUUCUA[dT][dT]	UAGAACACUGGCCUGAUUG[dT][dT]
HIPK1	CACAUAGCAAUCAUGUUAA[dT][dT]	UUAACAUGAUUGCUAUGUG[dT][dT]
	CAGAUCAAGAGUCCCUUCA[dT][dT]	UGAAGGGACUCUUGAUCUG[dT][dT]
	CACUAUUUCCUUAGCCAAU[dT][dT]	AUUGGCUAAGGAAAUAGUG[dT][dT]
HIPK2	CAGUCAACACCAGUCACCA[dT][dT]	UGGUGACUGGUGUUGACUG[dT][dT]
	CAUUGAUGCUGACAAGAGA[dT][dT]	UCUCUUGUCAGCAUCAAUG[dT][dT]
	CAACCAUUCAUCAGACUCA[dT][dT]	UGAGUCUGAUGAAUGGUUG[dT][dT]
HIPK3	CAAUGCAGAUUGUCGAUGA[dT][dT]	UCAUCGACAAUCUGCAUUG[dT][dT]
	CACGUUUGGCCAGGUAGUU[dT][dT]	AACUACCUGGCCAAACGUG[dT][dT]
	CACCCAAGCUGGGAGACUU[dT][dT]	AAGUCUCCCAGCUUGGGUG[dT][dT]
IRAK1	CCAGGUUUCGUCACCCAAA[dT][dT]	UUUGGGUGACGAAACCUGG[dT][dT]
	CGGUGAUGAGGAACACGGU[dT][dT]	ACCGUGUUCCUCAUCACCG[dT][dT]
	CUGAAAGUGUCAGCUGUAU[dT][dT]	AUACAGCUGACACUUUCAG[dT][dT]
IKKb	CACAUAACCUCUGCACCCU[dT][dT]	AGGGUGCAGAGGUUAUGUG[dT][dT]
	CUGAAAGUGUCAGCUGUAU[dT][dT]	AUACAGCUGACACUUUCAG[dT][dT]
	CACAGAUUAUCAAGUCCUU[dT][dT]	AAGGACUUGAUAAUCUGUG[dT][dT]
JAK1	CCAUCAAUAAAUUGCGGCA[dT][dT]	UGCCGCAAUUUAUUGAUGG[dT][dT]
	GAUUGCUCCUGAGUGUGUU[dT][dT]	AACACACUCAGGAGCAAUC[dT][dT]
	GAAAUGUGUUAAUCACAAA[dT][dT]	UUUGUGAUUAACACAUUUC[dT][dT]
JNK1	CAGAAAUCCCUAGAAGAAU[dT][dT]	AUUCUUCUAGGGAUUUCUG[dT][dT]
	CUACAGAGAGCUAGUUCUU[dT][dT]	AAGAACUAGCUCUCUGUAG[dT][dT]
	CACUGAAUCUCAAUGAGCU[dT][dT]	AGCUCAUUGAGAUUCAGUG[dT][dT]
KHS1	CAGGUUUCCAGACCGAAUA[dT][dT]	UAUUCGGUCUGGAAACCUG[dT][dT]
	CAGUUAUUUCCACGGAAGU[dT][dT]	ACUUCCGUGGAAAUAACUG[dT][dT]
	GAUUACAACUUCACCUAUU[dT][dT]	AAUAGGUGAAGUUGUAAUC[dT][dT]
LATS1	CUAUUAAUGCCAGCAUGAA[dT][dT]	UUCAUGCUGGCAUUAAUAG[dT][dT]
	CUACAACAGUCACUGCAAU[dT][dT]	AUUGCAGUGACUGUUGUAG[dT][dT]
	CAAAGACAGCCUGUACUUU[dT][dT]	AAAGUACAGGCUGUCUUUG[dT][dT]
LATS2	CAAGCAUCCUGAGCACGCA[dT][dT]	UGCGUGCUCAGGAUGCUUG[dT][dT]
	CAGAAAGAGUCUAAUUACA[dT][dT]	UGUAAUUAGACUCUUUCUG[dT][dT]
	CAAAGGAAUCGCCUCCGGA[dT][dT]	UCCGGAGGCGAUUCCUUUG[dT][dT]
LIMK2	CAGAAGGUCAGGUUUGCCA[dT][dT]	UGGCAAACCUGACCUUCUG[dT][dT]
	CCUAAGGCGCAGUAACAGU[dT][dT]	ACUGUUACUGCGCCUUAGG[dT][dT]
	GUCAUGGCCAGAAAGCUAA[dT][dT]	UUAGCUUUCUGGCCAUGAC[dT][dT]
MAP2K1	GUCCUACAUGUCGCCAGAA[dT][dT]	UUCUGGCGACAUGUAGGAC[dT][dT]
	CAGCGAUGGCGAGAUCAGU[dT][dT]	ACUGAUCUCGCCAUCGCUG[dT][dT]
	CUCAUGGACCUGGACAUCA[dT][dT]	UGAUGUCCAGGUCCAUGAG[dT][dT]
MAP2K3	GAGACGUGUGGAUCUGCAU[dT][dT]	AUGCAGAUCCACACGUCUC[dT][dT]
	CACAGCAAGCUGUCGGUGA[dT][dT]	UCACCGACAGCUUGCUGUG[dT][dT]
	CAGUAUCUGCAUUCAAUCA[dT][dT]	UGAUUGAAUGCAGAUACUG[dT][dT]
MAPKAPK2	CAUCCAGUAUCUGCAUUCA[dT][dT]	UGAAUGCAGAUACUGGAUG[dT][dT]
	CCGAAAUCAUGAAGAGCAU[dT][dT]	AUGCUCUUCAUGAUUUCGG[dT][dT]
	GAGAGCAUCCUGCGGAGAU[dT][dT]	AUCUCCGCAGGAUGCUCUC[dT][dT]
MARK4	GGAGUUGAAGCCAUACACA[dT][dT]	UGUGUAUGGCUUCAACUCC[dT][dT]
	GACAGAUUGUUUCGGCUGU[dT][dT]	ACAGCCGAAACAAUCUGUC[dT][dT]
	CACCCAUGCCGUUUCGGAA[dT][dT]	UUCCGAAACGGCAUGGGUG[dT][dT]
MAST4	CCGUUUCGGAAAUGCAGCA[dT][dT]	UGCUGCAUUUCCGAAACGG[dT][dT]
	CGUCCAACCUCGUGCGCAU[dT][dT]	AUGCGCACGAGGUUGGACG[dT][dT]
	CAAACGAGAUCCUAACCAA[dT][dT]	UUGGUUAGGAUCUCGUUUG[dT][dT]
MLK1	CCUUAAGUCCAGCAACAUA[dT][dT]	UAUGUUGCUGGACUUAAGG[dT][dT]
	CCUUUGAAUAGAGUGUUAU[dT][dT]	AUAACACUCUAUUCAAAGG[dT][dT]
	CCUAGAGCUGAUUGAGUUC[dT][dT]	GAACUCAAUCAGCUCUAGG[dT][dT]
MNK2	CGUCCUAGAGCUGAUUGAG[dT][dT]	CUCAAUCAGCUCUAGGACG[dT][dT]
	GAGGCUAGCAUCUACGACA[dT][dT]	UGUCGUAGAUGCUAGCCUC[dT][dT]
	CACAUGGUACCUGGAUUCA[dT][dT]	UGAAUCCAGGUACCAUGUG[dT][dT]
MLK3	CCUAUGGCGUAGCUGUUAA[dT][dT]	UUAACAGCUACGCCAUAGG[dT][dT]
	CGCUCAUCUGCUUCUCGCU[dT][dT]	AGCGAGAAGCAGAUGAGCG[dT][dT]
	CAAUCCUGAUGCUAGCAGA[dT][dT]	UCUGCUAGCAUCAGGAUUG[dT][dT]
MRCKa	CACCAUAUCUCUCGGUGUA[dT][dT]	UACACCGAGAGAUAUGGUG[dT][dT]
	CAGAAUGGCAGCGCAUUAA[dT][dT]	UUAAUGCGCUGCCAUUCUG[dT][dT]
	CAAAUACGGGCCUGAGUGU[dT][dT]	ACACUCAGGCCCGUAUUUG[dT][dT]
MRCKb	CAUAUGCAGUCGUCUGUGA[dT][dT]	UCACAGACGACUGCAUAUG[dT][dT]
	CCUACAAAGGCCAUGUCAA[dT][dT]	UUGACAUGGCCUUUGUAGG[dT][dT]
MST3	CAAAUAUUAUGGAUCCUAU[dT][dT]	AUAGGAUCCAUAAUAUUUG[dT][dT]
	CCAAAUAUUAUGGAUCCUA[dT][dT]	UAGGAUCCAUAAUAUUUGG[dT][dT]
	CCAACGUCCUGCUGUCUGA[dT][dT]	UCAGACAGCAGGACGUUGG[dT][dT]
	CAAAUACCACAGAACCGGA[dT][dT]	UCCGGUUCUGUGGUAUUUG[dT][dT]
NDR2	CACACAACCCACCAAGUGA[dT][dT]	UCACUUGGUGGGUUGUGUG[dT][dT]
	CAGAGUUCUUACGGCUCAA[dT][dT]	UUGAGCCGUAAGAACUCUG[dT][dT]
	CACGAAACAAGGAAGUCUA[dT][dT]	UAGACUUCCUUGUUUCGUG[dT][dT]
NEK9	CAUGCAAGGAGGCACUAAA[dT][dT]	UUUAGUGCCUCCUUGCAUG[dT][dT]
	CCAUAAAGCUGGAAUCCUU[dT][dT]	AAGGAUUCCAGCUUUAUGG[dT][dT]
	GUCAUUACAGCAAUGCUAU[dT][dT]	AUAGCAUUGCUGUAAUGAC[dT][dT]
NLK	CCAUCAUCAGCACUCGCAU[dT][dT]	AUGCGAGUGCUGAUGAUGG[dT][dT]
	GAGUUUAUACCAGUGACUU[dT][dT]	AAGUCACUGGUAUAAACUC[dT][dT]
	CAAACACCACCUGACACUU[dT][dT]	AAGUGUCAGGUGGUGUUUG[dT][dT]
NRBP1	CACAAGACGAUGAAUGAAA[dT][dT]	UUUCAUUCAUCGUCUUGUG[dT][dT]
	CAGGUAUUGACAGUGCAUA[dT][dT]	UAUGCACUGUCAAUACCUG[dT][dT]
	CAAGACAUGGUUCACAUCA[dT][dT]	UGAUGUGAACCAUGUCUUG[dT][dT]
NuaK1	CAUCCAAGUUGAGUUCUAA[dT][dT]	UUAGAACUCAACUUGGAUG[dT][dT]
	CCUCAUAUCAUCAGUAUUU[dT][dT]	AAAUACUGAUGAUAUGAGG[dT][dT]
	CUGAAACUGGCCAAACCGU[dT][dT]	ACGGUUUGGCCAGUUUCAG[dT][dT]
PAK2	GACAUAUGGUCUCUGGGUA[dT][dT]	UACCCAGAGACCAUAUGUC[dT][dT]
	GGAUUUCUUAAAUCGAUGU[dT][dT]	ACAUCGAUUUAAGAAAUCC[dT][dT]
	CCUCUGACCACUUCGGAUA[dT][dT]	UAUCCGAAGUGGUCAGAGG[dT][dT]
PAK6	GGACACAGGUGUUGUGACA[dT][dT]	UGUCACAACACCUGUGUCC[dT][dT]
	GGGUGAAGCUCUCGGACUU[dT][dT]	AAGUCCGAGAGCUUCACCC[dT][dT]
	GCAAGAGACCUCGUGGAGA[dT][dT]	UCUCCACGAGGUCUCUUGC[dT][dT]
PDK1	GCAGCAACAUAGAGCAGUA[dT][dT]	UACUGCUCUAUGUUGCUGC[dT][dT]
	GUGGAUAAGCGGAAGGGUU[dT][dT]	AACCCUUCCGCUUAUCCAC[dT][dT]
	CAAGCUACCUAACUACAAU[dT][dT]	AUUGUAGUUAGGUAGCUUG[dT][dT]
PFTAIRE2	CAUUUACAGCUAUCCGAGA[dT][dT]	UCUCGGAUAGCUGUAAAUG[dT][dT]
	CCAAUAUUGUGCUCCUGCA[dT][dT]	UGCAGGAGCACAAUAUUGG[dT][dT]
	CACUCGAGUGCCCAUGGAA[dT][dT]	UUCCAUGGGCACUCGAGUG[dT][dT]
PIM1	CCGUCUACACGGACUUCGA[dT][dT]	UCGAAGUCCGUGUAGACGG[dT][dT]
	CUUUCGAGCAUGACGAAGA[dT][dT]	UCUUCGUCAUGCUCGAAAG[dT][dT]
	CAACUCUGUUAUUUAUGGU[dT][dT]	ACCAUAAAUAACAGAGUUG[dT][dT]
PIM3	CACACACAAUGCAAGUCCU[dT][dT]	AGGACUUGCAUUGUGUGUG[dT][dT]
	CGGACAAGGAGAGCUUCGA[dT][dT]	UCGAAGCUCUCCUUGUCCG[dT][dT]
	CAGAUCGAACACACCCUGA[dT][dT]	UCAGGGUGUGUUCGAUCUG[dT][dT]
PKACa	CGAACACACCCUGAAUGAA[dT][dT]	UUCAUUCAGGGUGUGUUCG[dT][dT]
	CGUUCCUCGUCAAACUCGA[dT][dT]	UCGAGUUUGACGAGGAACG[dT][dT]
	CAAAUAGAGCAUACUUUGA[dT][dT]	UCAAAGUAUGCUCUAUUUG[dT][dT]
PKACb	GCAAAUAGAGCAUACUUUG[dT][dT]	CAAAGUAUGCUCUAUUUGC[dT][dT]
	GGCUAUAUCCAGGUCACAG[dT][dT]	CUGUGACCUGGAUAUAGCC[dT][dT]
	CAAAUAGAACCGCCUUUCA[dT][dT]	UGAAAGGCGGUUCUAUUUG[dT][dT]
PKCh	CUAAUUGUUACAGCCUGUA[dT][dT]	UACAGGCUGUAACAAUUAG[dT][dT]
	GAACGAAGAUGACCUCUUU[dT][dT]	AAAGAGGUCAUCUUCGUUC[dT][dT]
PKCz	CAGACUACGGCAUGUGCAA[dT][dT]	UUGCACAUGCCGUAGUCUG[dT][dT]
	GACCAAAUUUACGCCAUGA[dT][dT]	UCAUGGCGUAAAUUUGGUC[dT][dT]
	GAUUGACCCUUUAACUGUA[dT][dT]	UACAGUUAAAGGGUCAAUC[dT][dT]
	CACUCAAUUCCGUAUCAUU[dT][dT]	AAUGAUACGGAAUUGAGUG[dT][dT]
PKD2	GCCUUUAAAGCUGAUCCGA[dT][dT]	UCGGAUCAGCUUUAAAGGC[dT][dT]
	GAAGUUUCAUCUUCUAUGA[dT][dT]	UCAUAGAAGAUGAAACUUC[dT][dT]
	CAUAAACGCUGUGCAUCAA[dT][dT]	UUGAUGCACAGCGUUUAUG[dT][dT]
PKD3	CCGUAAUGAAGUGGCUAUU[dT][dT]	AAUAGCCACUUCAUUACGG[dT][dT]
	CUAAUGAGGGUUGUACAAU[dT][dT]	AUUGUACAACCCUCAUUAG[dT][dT]
	CAAAGAGCAGCUGAGCACA[dT][dT]	UGUGCUCAGCUGCUCUUUG[dT][dT]
PLK2	CAAAUGGGUUGAUUACUCU[dT][dT]	AGAGUAAUCAACCCAUUUG[dT][dT]
	CACAGAAGGAGAACGAUAU[dT][dT]	AUAUCGUUCUCCUUCUGUG[dT][dT]
	CCUCUGACCCUCGAAGAUU[dT][dT]	AAUCUUCGAGGGUCAGAGG[dT][dT]
PKN1	GGUGACAUAUCGGUGGAGA[dT][dT]	UCUCCACCGAUAUGUCACC[dT][dT]
	CCCUUUCCCGCCACGCACU[dT][dT]	AGUGCGUGGCGGGAAAGGG[dT][dT]
	CACUAACAGGUACUUUGGA[dT][dT]	UCCAAAGUACCUGUUAGUG[dT][dT]
PKN2	CAGACUAAUGAAUUGGCUU[dT][dT]	AAGCCAAUUCAUUAGUCUG[dT][dT]
	GUGGUAUUCAAGAACUUGA[dT][dT]	UCAAGUUCUUGAAUACCAC[dT][dT]
	CCAGUAAUUUCCUGCCCAA[dT][dT]	UUGGGCAGGAAAUUACUGG[dT][dT]
PKN3	CUGCUUAGUAGCCGGAGAA[dT][dT]	UUCUCCGGCUACUAAGCAG[dT][dT]
	CUGUGAAGCCCACCGCCCU[dT][dT]	AGGGCGGUGGGCUUCACAG[dT][dT]
	CUUACGUUAUUAAACGUGU[dT][dT]	ACACGUUUAAUAACGUAAG[dT][dT]
PKR	GACUAACUGUAAAUUAUGA[dT][dT]	UCAUAAUUUACAGUUAGUC[dT][dT]
	GAGAUCUUAAGCCAAGUAA[dT][dT]	UUACUUGGCUUAAGAUCUC[dT][dT]
	CAAAGAGCAGCUGAGCACA[dT][dT]	UGUGCUCAGCUGCUCUUUG[dT][dT]
PLK2	CAAAUGGGUUGAUUACUCU[dT][dT]	AGAGUAAUCAACCCAUUUG[dT][dT]
	CACAGAAGGAGAACGAUAU[dT][dT]	AUAUCGUUCUCCUUCUGUG[dT][dT]
	CAGUUGUUCCUGGCAUUGA[dT][dT]	UCAAUGCCAGGAACAACUG[dT][dT]
PRP4	CCUAGAUAAACGUUACAAU[dT][dT]	AUUGUAACGUUUAUCUAGG[dT][dT]
	CCUUAUCUUGUCAGUAGAU[dT][dT]	AUCUACUGACAAGAUAAGG[dT][dT]
	GAAGUGAGGUUAGGGCGAA[dT][dT]	UUCGCCCUAACCUCACUUC[dT][dT]
ROCK1	GAAUGACAUGCAAGCGCAA[dT][dT]	UUGCGCUUGCAUGUCAUUC[dT][dT]
	GAUUCUACAAGUGUUGCUA[dT][dT]	UAGCAACACUUGUAGAAUC[dT][dT]
	CAAACAGGAACUUACGGAA[dT][dT]	UUCCGUAAGUUCCUGUUUG[dT][dT]
ROCK2	CAACUUCAGGAGAGAUUUA[dT][dT]	UAAAUCUCUCCUGAAGUUG[dT][dT]
	CAGUCAUUAUUCAAGGUGA[dT][dT]	UCACCUUGAAUAAUGACUG[dT][dT]
	CAUUGACCACGACAAGAGA[dT][dT]	UCUCUUGUCGUGGUCAAUG[dT][dT]
RSK1	CAUUGACGGAGUGGAGGAA[dT][dT]	UUCCUCCACUCCGUCAAUG[dT][dT]
	CCUUUCAGACGGAAGGAAA[dT][dT]	UUUCCUUCCGUCUGAAAGG[dT][dT]
	CAAGUUCUGGCGACAGGUA[dT][dT]	UACCUGUCGCCAGAACUUG[dT][dT]
RSK2	CUAUGCAGACAGUUGGUGU[dT][dT]	ACACCAACUGUCUGCAUAG[dT][dT]
	GGAAAUAUUGGCACGAAUA[dT][dT]	UAUUCGUGCCAAUAUUUCC[dT][dT]
	CCAAGAUUCAGCGCAGUGA[dT][dT]	UCACUGCGCUGAAUCUUGG[dT][dT]
SLK	CUGUGAUGCUUGAACUUGA[dT][dT]	UCAAGUUCAAGCAUCACAG[dT][dT]
	GAAACUGUGGACAUUAAUU[dT][dT]	AAUUAAUGUCCACAGUUUC[dT][dT]
	CAAGUUACAUCUUGCGUCU[dT][dT]	AGACGCAAGAUGUAACUUG[dT][dT]
SMG1	CAGAAACGUGCAAGUUACA[dT][dT]	UGUAACUUGCACGUUUCUG[dT][dT]
	CAUGUAUGUCCUGAGACGA[dT][dT]	UCGUCUCAGGACAUACAUG[dT][dT]
	CACUACAAGCUGUGGAUCU[dT][dT]	AGAUCCACAGCUUGUAGUG[dT][dT]
SNRK	CAGAGAAUGUAGUCUUCUU[dT][dT]	AAGAAGACUACAUUCUCUG[dT][dT]
	CAGAUAGUUCAUGCUAUAU[dT][dT]	AUAUAGCAUGAACUAUCUG[dT][dT]
	CAAACAAGGCAAUAUCGUU[dT][dT]	AACGAUAUUGCCUUGUUUG[dT][dT]
SRPK1	CUAAUCGGAUCUGGCUAUA[dT][dT]	UAUAGCCAGAUCCGAUUAG[dT][dT]
	CUGAAACAGCACUAGAUGA[dT][dT]	UCAUCUAGUGCUGUUUCAG[dT][dT]
	CACAUACACCAAUGCGGAU[dT][dT]	AUCCGCAUUGGUGUAUGUG[dT][dT]
TRIO	CCUACUACAUCCACCAGUU[dT][dT]	AACUGGUGGAUGUAGUAGG[dT][dT]
	GACCUAUCCGUAGCAUUAA[dT][dT]	UUAAUGCUACGGAUAGGUC[dT][dT]
	CAGAUUAAGAGGAACACAU[dT][dT]	AUGUGUUCCUCUUAAUCUG[dT][dT]
YSK1	CCAAGCUAUGGAUCAUCAU[dT][dT]	AUGAUGAUCCAUAGCUUGG[dT][dT]
	CCGUCUUCGGAGAGCUCAA[dT][dT]	UUGAGCUCUCCGAAGACGG[dT][dT]
Control	GCGCGAUAGCGCGAAUAUA[dT][dT]	UAUAUUCGCGCUAUCGCGC[dT][dT]

## Sheet: Supplementary Table 2
Suppl. Table 2. Sequences of primers for PCR.
Gene	Forward	Reverse
AAK1	TGGTAGCACTTCTGATGCTGT	ACTATCTTCTGTGCGATTCGAGG
ABL2	GCCTCAGAATCTGCTCTACCC	AGTGCCTGGGGTTCAACATC
AKT1	CAGGATGTGGACCAACGTGA	AAGGTGCGTTCGATGACAGT
AKT2	ACAAGGAAAGGGAACCAGCG	CAGCAGGACATGCAGGAGG
AKT3	TCAGTGGCAAAATGCCAGTTAAT	GCCTGGATAGCTTCTGTCCATT
AlphaK1	GCCCGAGACCAGCTTATCAA	GACACAGACCGGGACTTGAG
AlphaK2	GCCAGCCCTCCTACAACATT	GGCCCTTCGGAGTCTTTCAT
AMPKa1	GCCCTAAGTGAAGATGGAGG	CCAGCTCTCCTGTGTGTACATT
ANKRD3	GGAATATGTCTCAGGAGGAGAGC	GTTGGAACAGACGCCGACTT
BCR	ACAAGACGAAGATCCCCAAGG	ACCGAGAGCTTTACTTCGATCC
BMX	CAGCAAGTCAGACGTATGGG	CAGAACCACCTGGGAGTTGTC
CaMKK2	TATCCAGCTGGGGGATCCAA	CCAGCTTCATCCAGCACACT
CDK4	CCGTGGTTGTTACACTCTGGT	GTCGGCTTCAGAGTTTCCAC
CDK9	TTCGGGGAGGTGTTCAAG	ATCTCCCGCAAGGCTGTAAT
CK2a2	AGACTGACTGCCAAAGAGGC	AACAGACCCGTCGCTTTCC
CLK1	ATTTGCTGGGGTTCCAGAATG	TGTCATCCCAATCAGGACAGT
CLK2	GGACAGCTACCATGTCCGTT	TCCCCGATCCCGGCTATAAT
DAPK1	TGAGTGTTGCCAGAAGCGAT	CAGGCCTGGGACATTGTCAT
DNAPK	ATGTCCCAAGAGGAGAAGGC	TTTCAGTACGATTAGCGCCCTT
ERK3	GGAGACCTGAGCCGACACTG	TCCAGCTCACCACAATCACA
FAK	TGACAGCTACAACGAGGGTG	GCCCGTCACATTCTCGTACA
GSK3B	GGAACTCCAACAAGGGAGCA	CCGCACTCCTGAGGTGAAAT
HGK	GAAGGCTCTCCATCTCAGCG	CTCGAAGCTCTTTGGCCAGT
HIPK1	ATCCACGCTGGCTCCCTAC	AACACTTGCAGCTGTGATGC
HIPK2	GCTCAAGATGGCAGATTCCG	ACTTGCACATGTGAGGCCATA
HIPK3	GGACATGCTCAGGGCTGC	GACCAAGACTTGTGAGGCCA
IKK	TTCCCTGACAACGCAGACAT	ATGGCAATCTGCTCACCTGT
IRAK1	ACATCAAGACGGGAAGGCTG	CCTCCTCTTCCACCAGGTCT
JAK1	GCTTCTTGGAGAACACTGGAC	CATGGCATTGCAGTCCTCTT
JNK1	CGCCTTATGTAGTGACTCGC	ATAATGCACCCCACAGACCAT
KHS1	GCCCTAAGTGAAGATGGAGG	CCAGCTCTCCTGTGTGTACATT
LATS1	AAATGAGTTACCAAGATCCTCGAC	CGGTTAACTGATTGCTGCAC
LATS2	TGTAGACCGCGCCCCT	TCTTTCCTTCCATTTTTGTAGTTCC
LIMK2	CAGACTGGAGCCTGAGAGCA	CGTAGCTCCTTGGGGTCATAC
MAP2K1	TTTTAGGAAAAGTTAGCATTGCTGT	AGGGCTTGACATCTCTGTGC
MAP2K3	GAAGGGCTACAATGTCAAGTCC	TAAGGGAACCGCAGGATG
MAPKAPK2	CTGGGCATCAACGGCAAAGTT	GTACGATGTGCGGGCACTG
MARK4	GGGTTACCCTCGATCCCTCT	CCCCGATTCTCTCAGGTTCG
MAST4	CAGCCTGAAGGAGCTGAGTC	TCCCAGCATTTGGACACACA
MLK1	GAAGGATCCCCTCAGAGACG	CACTGGACGACCACTGCTTAT
MLK3	TCAACTGGGCTGTGCAGATT	CAGGGTCTTGTGCTCCATGT
MNK2	GATCACCAGCCAGGAGTACG	CTCCACCTCCCTGAAAACCC
MRCKa	CAGTTGCACATTGGGAAGCC	AGGCCTGAAGATACCCTCGT
MRCKb	GCAGGAGGACATGGCTCG	AGGGCTGGAGAAGGACTTGA
MST3	TGGAGGCTCCGCACTAGAT	AGGACGTTGGCCGCTTTAAT
NDR2	TTTTGGAGAGGTGCGGTTGG	AGGCACCATCTGCTTCTACC
NEK9	ACTACATCCCCATCCGCGT	GCATCACGACGTTCCTTCTC
NLK	AAGATGCCCAACGTCTTCC	GGAGTATGTCAAGGGCAGAGA
NRBP1	GCAGTGCCATCCAGCTTCTA	TTCTCTGGCTGTTGGTCTGC
NuaK1	ACTTCTTCCGGCAGATCGTC	TGCAGTTGTCATCGAGCAGT
PAK2	CCGGGAGCTCTGACCGA	GGAGGTGCTGGAGGCTTATC
PAK6	TCCGAAGCATGTTCCTGTCC	GGTCGGAAAGAGGAGTTGGG
PDK1	AGGAGGACGCTGAGGAGG	ATAACACCACGCTGGACTGG
PFTAIRE2	CCTGCCATCTCAGCTGTACC	ACCTTTCTGGTAGGAGGCCA
PIM1	TATCGACCTCAATCGCGGC	TGGAGGGCTATACACTCGGG
PIM3	CTGACTTTCTCCTGCGTGGG	GACCAGCGTTCAAAAGGCAC
PKACa	CACCCTGAATGAAAAGCGCA	CGCCGTAGGTGTGAGAACAT
PKACb	GTGGAGTGGCGGGCA	AAAAGTCTTCTTTGGCTTTGGCT
PKCh	TCGAGGGTTGGGTGGATCTC	CCTTTGGCGCTTCCTGGTAA
PKCz	CGCGCACAGAGCATAAAGAA	CGCAGTACGCTCTCCTGTTA
PKD2	CAAGAAAAA TGTCTGGCTGGA	TTGCTGGGAATTCAACCAAT
PKD3	GTCCGGTACTCAGACGCTGG	GTCCATCGAGAAAAGCTGATGC
PLK2	CCATCACCACCATTCGCACTC	AGTAGCGCTTCCCAGTCGT
PKN1	CGGGTGACATATCGGTGGAG	CAGTGGATTCCTGGATGGGG
PKN2	GTTGCTGCATCACCAACACT	GGCAGCCCATAAGACGAACT
PKN3	CCGGGACGAGATAGAGAGC	AAGGAGGGAGAGCAGGAAAG
PKR	CTTTAGCAGTTCTTCCATCTGACT	CTGCTGAAAGATCACCAGCCA
PLK2	CCATCACCACCATTCGCACTC	AGTAGCGCTTCCCAGTCGT
PRP4	TAGTCAGCAGTTGTTCCTGGC	CATGTGAAGCCGACCCAAAA
ROCK1	GGAAGTGAGGTTAGGGCGAA	CGGGTACAACTGGTGCTACA
ROCK2	CCCATCAACGTGGAGAGCTT	TGCCTTCATCTGTAGACCTCTG
RSK1	AAATGCCAATCGCACAGTTGC	TCACGACGCCTTCTTCTTCTT
RSK2	CGCTGAGAATGGACAGCAAA	AACTGGGAAGGATCTGCCTTTT
SLK	TGATTCAGGCACTGGTTCCAC	TGCGTGTTTTCTTCAATGTTTTCTT
SMG1	GGAAGGTAATGAGCCGCAGA	TTATCTGGGTCGGCTGATGC
SNRK	CCCGCTCGGTATTATGATTAGC	TCACAGTGTTTTGTTAGTTGCTTCT
SRPK1	CTCACCATGGAGCGGAAAGT	CCTCGGTGCTGAGTTTCAGA
TRIO	TTCTTCCGATCCGGGTTTCG	CGGGCCGGAAACGTTAAAAT
YSK1	CTCACCTCCGGGGATTTGC	GATCTTGATGGCCACCACCT
IL1B-human	CCACAGACCTTCCAGGAGAATG	GTGCAGTTCAGTGATCGTACAGG
Il1b-mouse	TGGACCTTCCAGGATGAGGACA	GTTCATCTCGGAGCCTGTAGTG
Il6-mouse	TACCACTTCACAAGTCGGAGGC	CTGCAAGTGCATCATCGTTGTTC
Nos2-mouse	GAGACAGGGAAGTCTGAAGCAC	CCAGCAGTAGTTGCTCCTCTTC
ICAM1-human	AGCGGCTGACGTGTGCAGTAAT	TCTGAGACCTCTGGCTTCGTCA
VCAM1-human	TCTGAGACCTCTGGCTTCGTCA	TGGTCACAGAGCCACCTTCTTG
CCL2-human	AGAATCACCAGCAGCAAGTGTCC	TCCTGAACCCACTTCTGCTTGG
SELE-human	TCAAGGGCAGTGGACACAGCAA	GGAAACTGCCAGAAGCACTAGG
FOS-human	GCCTCTCTTACTACCACTCACC	AGATGGCAGTGACCGTGGGAAT
Fos-mouse	GGGAATGGTGAAGACCGTGTCA	GCAGCCATCTTATTCCGTTCCC
FOSB-human	TCTGTCTTCGGTGGACTCCTTC	GTTGCACAAGCCACTGGAGGTC
Fosb-mouse	ACCTGTCTTCGGTGGACTCCTT	TGGCTGGTTGTGATTGCGGTGA
GAPDH-human	GGAAACTGCCAGAAGCACTAGG	ACCACCCTGTTGCTGTAGCCAA
Gapdh-mouse	CATCACTGCCACCCAGAAGACTG	ATGCCAGTGAGCTTCCCGTTCAG
