# Supplementary material for: Phosphorylation of endothelial histone H3.3 serine 31 by PKN1 links flow-induced signaling to proatherogenic gene expression
Source: Nat Cardiovasc Res. 2025 Jan 8;4(2):180–96. doi: 10.1038/s44161-024-00593-y (PMC11825370; doi:10.1038/s44161-024-00593-y)
Supplement: Supplementary file 3 — Statistical source data. [file 44161_2024_593_MOESM3_ESM.xlsx]

## Sheet: Fig.1
Fig. 1d		Static #1	Static #1	DF #1	DF #2
	JUN	1.02	0.98	1.25	1.3
	JUNB	1.1	0.9	2.38	2.47
	JUND	1.06	0.94	1.45	1.59
	FOS	1.25	0.75	9.24	11.06
	FOSB	1.14	0.86	70.34	72.78
	FOSL1	1.03	0.97	1.2	1.39
	FOSL2	1.02	0.98	1.38	1.52
Fig. 1e		HUAEC
		static		DF
	JUN	3022	2878	3691	3843
	JUNB	988	804	2128	2212
	JUND	1271	1122	1735	1899
	FOS	98	59	725	868
	FOSB	44	33	2708	2802
	FOSL1	1660	1576	1948	2255
	FOSL2	1787	1723	2430	2659
Fig. 1h		Control+static					Control+DF					siFOS+DF					siFOSB+DF					siFOS/FOSB+DF
	VCAM1	1	1	1	1	1	6.12	4.73	6.22	7.14	5.14	4.21	4.65	4.21	4.12	3.72	3.21	2.65	5.21	4.12	3.72	2.09	1.47	2.2	2.64	1.44
	ICAM1	1	1	1	1	1	7.01	5.56	6.42	6.48	5.54	2.92	4.48	3.68	5.24	3.75	4.44	3.13	3.04	5.63	4.21	1.33	1.18	2.13	2.23	1.84
	CCL2	1	1	1	1	1	6.15	4.48	6.12	6.69	7.64	4.73	2.66	3.33	4.78	3.98	2.99	2.33	2.84	2.01	1.85	2.47	1.14	1.21	1.91	1.37
	SELE	1	1	1	1	1	16.36	17.78	18.52	22.751	17.9	4.84	4.23	4.25	3.96	3.26	4.54	5.31	6.99	3.71	3.04	2	2.93	1.51	1.14	1.45
Fig. 1i		Control					siFOS					siFOSB
	FOS	1	1	1	1	1	0.124	0.264255	0.205571	0.15	0.12	1.132	1.14846	1.09927	1.2	1.01
	FOSB	1	1	1	1	1	1.023	1.18884	1.16368	1.23	0.96	0.214	0.142	0.192244	0.25	0.15

## Sheet: Fig. 2
Fig. 2a		Control+static			Control+DF			sipkn+static			siPKN1+DF
	FOS	1	1	1	10.35	10.53	14.49	1.36	0.95	2.11	1.36	1.59	1.24
	FOSB	1	1	1	81.23	72.61	91.79	1.71	0.91	1.19	1.17	1.61	3.98
Fig. 2b		Control+Static			Control+DF			siPKN1+Static			siPKN1+DF
	FOS	1.1	1.06	0.98	3.88	3.86	4.14	1.18	1.24	1.12	1.56	1.3	1.28
	FOSB	1	1.1	0.97	3.29	3.43	3.69	1.1	1.42	1.15	1.11	1.76	1.2
Fig. 2c	Control+Static			Control+DF			siPKN1+Static			siPKN1+DF
	0.913034	1	0.83	2.46	3.33	3.71	1	1	1.03	1.26	1.17	1.14
Fig. 2d		Control+static					Control+DF					siJNK+Static					siJNK+DF					siPKN1+Static					siPKN1+DF
	p-PKN1	0.88	1.19	1.12	1.02	1.02	2.85	2.58	3.28	3.25	3.2	1.44	1.26	1.34	1.12	1.01	3.46	2.62	2.96	3.66	3.55	0.36	0.27	0.35	0.32	0.22	0.19	0.27	0.34	0.15	0.11
	p-JNK	0.92	1.35	1.05	1	0.98	3.31	2.82	4.35	4.12	3.84	0.43	0.33	0.82	0.52	0.22	0.61	0.45	0.28	0.32	0.28	0.91	1.34	1.25	0.82	0.85	1.2	1.15	1.22	1.42	1.24
	p-cJUN	0.9	1.11	1.14	1.01	0.99	2.48	3.3	3.17	3.46	3.38	1.34	0.85	1.27	1.12	0.87	0.89	1.18	1.15	1.32	0.88	1.16	0.98	1.01	1.25	1.4	1.32	0.97	1.45	1.32	1
Fig. 2e		Control+Static					Control+DF					siJNK+Static					siJNK+DF
	FOS	1	1	1	1	1	10.14	12.26	10.04	12.2	8	1.16	0.92	0.96	1	0.98	7.42	7.4	8.92	7.8	6.5
	FOSB	1	1	1	1	1	47.92	50.98	53.64	35.21	39.68	0.84	1.48	1.19	1.25	1.1	35.56	41.79	41.66	25.31	28.44
Fig. 2g		Control+static				Control+DF				siPKN1+static				siPKN1+DF
	VCAM1	1	1	1	1	2.17	2.35	3.36	4.04	1.15	0.57	1.17	1.18	1.34	1.11	1.51	0.95
	ICAM1	1	1	1	1	2.69	3.85	3.55	2.74	0.91	0.89	1.07	1.34	1.17	0.97	1.23	1.13
	CCL2	1	1	1	1	2.8	3.7	5.89	2.97	0.43	1.23	0.96	1.28	0.56	1.04	1.03	1.11
	SELE	1	1	1	1	33.36	25.67	30.81	28.74	1.4	1.31	1.77	1.18	8.83	7.13	8.69	6.84
Fig. 2h		Control+Static			Control+DF			siPKN1+Static			siPKN1+DF
	VCAM1	0.96	1.1	0.94	2.8	3.1	3.58	1.22	1.01	1.4	1.24	1.21	1.22
	ICAM1	0.94	0.82	1.1	5.52	3.28	3.16	1.08	1.1	0.97	1.2	1.46	1.42
Fig. 2i		control					control+PKN1-CA					siFOS/FOSB+control					siFOS/FOSB+PKN1-CA
	VCAM1	1	1	1	1	1	3.58	2.98	3.22	4.11	3.71	1.09	1.04	0.99	0.69	1.25	1.42	1.15	1.19	1.95	1.14
	ICAM1	1	1	1	1	1	2.95	2.72	2.79	1.93	3.17	0.99	0.99	0.84	0.9	1.12	1.29	1.16	0.99	1.17	0.95
	CCL2	1	1	1	1	1	2.72	2.37	2.27	4.9	3.16	0.83	0.83	0.54	0.27	1.05	0.93	0.99	0.74	0.59	1.1
	SELE	1	1	1	1	1	2.66	2.17	3.52	3.71	2.91	0.73	0.37	0.93	0.33	1.35	0.85	0.51	1.19	0.57	1.25

## Sheet: Fig. 3
Fig. 3a		FN+static			FN+DF			COL+static			COL+DF			PLL+static			PLL+DF
	p-PKN1	1.35798	1.01913	0.603264	4.21	3.1236	3.118	1.02	1.38	1.661	1.4502	2.4142	1.75	1.385	1.32635	1.27	1.31	1.09508	1.89
Fig. 3b		Control+Static			Control+DF			ATN-161+Static			ATN-161+DF
	p-PKN1	0.984	0.8745	1.201	8.314	7.112	7.047	1.27	1.9831	1.1287	1.1235	1.562	1.962
Fig. 3c		Control+Static			control+DF			ATN-161+Static			ATN-161+DF
	FOS	1	1	1	37.014	26.24	30.41	1.2	1.02	0.95	6	14.1	10.3241
	FOSB	1	1	1	34.1015	29.32	31.24	1.32	1.41	0.985	9.79308	4.1126	10.245
Fig. 3d		Static				DF
	PKN1	1.35798	1.01913	0.603264	1.012	3.49	4.02	3.72	4.215
	p-PKN1	1.2	1.05	0.76	1.04	6.41	5.74	7.41	6.568
Fig. 3e		Static				DF
	PKN1	0.14	0.18	0.21	0.132	0.51	0.41	0.64	0.53
	p-PKN1	0.18	0.14	0.22	0.15	0.58	0.66	0.73	0.69
Fig. 3f	Outer curvature						Inner curvature
	18.8	20.8	33.6	11.1	9.8	23.4	73.5	66.2	75.4	50.142	51.3	70.8
Fig. 3g	WT						EC-Itga5-KO
	58.2	65.7	47.3	72.3	67	73.6	25.9	38.4	27.1	43.3	15.1	18.7
Fig. 3h	VCAM1	66.6	78.6	90.3	70.3	32.4	30.3	45.3	55.6	75.32	80.32	43.21	10.32	100
	p-PKN1	51.3	100	53.4	20.3	8.3	16.2	38.63	53.6	45.3	63.2	15.32	30.32	80.32

## Sheet: Fig. 4
Fig. 4a		Control+Static			Control+DF 180m			siPKN1+Static			siPKN1+DF 180m
	H3S10P	1.2	0.88	0.97	3.96	4.56	4.75	0.75	1.48	1.24	2.09	1.97	1.82
	H3T11P	0.97	1.30727	0.74001	1.51	1.72671	1.90309	0.82	0.92356	0.951221	1.34	1.435	0.91308
	H3S28P	0.85	1.46	1.27	3.89	4.82	5.64	1.53	1.64	1.5	1.3	1.29	1.65
	H3.3S31P	0.7	1.29	1.04	4.75	3.85	5.09	1.47	1.57	1.22	1.58	1.67	2.23
Fig. 4b		VCAM1
		Staic					DF
	H3.3WT	1	1	1	1	1	2.51	4.036	3.81123	3.11404	3.76313
	H3.3S10A	1.02	1.51138	1.26656	1.10957	1.05702	2.37	2.84142	2.30005	2.37841	2.55864
	H3.3T11A	0.85	1.26348	1.76795	1.03526	1.40444	1.31	1.95079	1.77289	1.31951	1.95926
	H3.3S28A	1.02	1.12	1.25707	0.972655	1.23971	2.6	2.837	3.87	2.60268	2.54715
	H3.3S31A	0.91	1.23831	1.50229	1.09429	1.12506	1.07	1.92282	1.36504	1.07923	1.39013
Fig. 4c		SELE
		Staic					DF
	H3.3WT	1	1	1	1	1	67.18	78.68	71.88	60.18	52.32
	H3.3S10A	0.85	1.26	1.77	1.01	1.71	61.39	69.12	76.82	58.36	46.17
	H3.3T11A	1.63	1.28	1.12	1.92	0.95	12.81	10.36	19.11	25.81	21.12
	H3.3S28A	1.18	1.21	1.5	0.82	1.29	83.28	58.79	68.28	80.48	36.5
	H3.3S31A	0.84	0.96	1.11	1.18	1.37	5.53	17.18	15.42	4.38	10.63
Fig. 4d		FOS
		Staic					DF
	H3.3WT	1	1	1	1	1	23.39	17.11	18.86	21.43	17.58
	H3.3T11A	1.01	0.78	0.85	1.26	1.77	19.85	15.59	17	17.46	13.8
	H3.3S31A	10.1	1	0.99	1	1	23.39	17.11	18.86	21.43	17.58
Fig. 4e		FOSB
		Staic					DF
	H3.3WT	1	1	1	1	1	27.85	20.62	25.48	24.08	23.75
	H3.3T11A	1.03	0.8	1.06	1.18	1.08	23.63	18.78	22.97	19.62	18.65
	H3.3S31A	1.75	1.17	2.07	1.34	2.84	2.54	5	3.66	7.52	2.11
Fig. 4f		H3.3 WT+Static			H3.3 WT+DF			H3.3 S31A+Static			H3.3 S31A+DF
	VCAM1	0.72	1.14	1.15	3.6	5.66	4.73	0.85	1.23	1.27	1.55	1.22	1.3
	FOS	1.56	0.7	0.8	3.91	3.73	4.86	1.39	1.27	1.66	2.61	1.63	1.3
	FOSB	1.04	0.97	1.16	3.74	4.15	3.98	1.28	1.55	1.29	0.92	1.29	1.38
Fig. 4h	VCAM1	37.31	59.1	62.11	84.43	100	64.09	10.31	17.33	12.33	23.02	38.8	35.22	66.61
	H3.3S31P	30.31	52.88	100	69.31	86.97	54.61	14.16	37.17	19.91	17.7	21.95	40.3	55.58
Fig. 4i	WT				EC-Pkn1-KO
	61.8	55.1	41.2	70.2	22.8	20.1	32.3	11.3
Fig. 4j	AAV-H3.3WT				AAV-H3.3S31A
	55.3	42.5	70.5	51.3	16.7	32.1	25.3	20.4
Fig. 4k	AAV-H3.3WT					AAV-H3.3S31A
	67.1	72.3	78.8	72.2	80.1	59.1	64	43.2	61.6	48.1

## Sheet: Fig. 5
Fig. 5a		Control+Static			Control+DF 30m			Control+DF 180m			siPKN1+Static			siPKN1+DF 30m			siPKN1+DF 180m
	H3k27ac	0.87	0.88	1.12	2.9	4.34	3.81	3.2	4.29	3.73	1.29	0.89	1.15	1.12	2.34	0.99	1.87	1.92	1.72
	H3k36me3	0.89	1.1	1.01	1.1	1.55	1.38	4.37	3.82	3.59	1.52	1.3	1.19	1.73	1.43	1.51	1.48	1.01	1.29
Fig. 5b		H3.3WT+Static			H3.3WT+DF			H3.3S31A+static			H3.3S31A+DF
	H3k27ac	0.85	0.93	1.22	3.24	4.74	3.5	1.28	1.47	1.3	1.74	1.88	2.04
	H3k36me3	0.86	1.11	0.78	3.03	3.28	3.88	1.12	1.06	1.45	1.31	2.05	1.49
Fig. 5c			Control+Static			Control+DF			siPKN1+Static			siPKN1+DF
	H3K27-Ac	FOS	0.98	0.79	1.24	4.81	5.65	4.43	1.26	1.28	1.34	1.55	1.47	1.81
		FOSB	0.98	1.12	0.89	3.04	2.33	3.29	1.18	0.91	1.27	1.64	1.08	1.2
Fig. 5d			H3.3WT+Static			H3.3WT+DF			H3.3S31A+static			H3.3S31A+DF
	H3K27-Ac	FOS	0.85	1.01	1.14	2.57	4.04	3.8	1.45	1.21	1.1	1.54	1.72	1.95
		FOSB	0.76	1.14	1.12	3.06	4.07	4	1.27	1.24	1	1.65	1.74	1.55
Fig. 5e			Control+Static			Control+DF			siPKN1+Static			siPKN1+DF			siSETD2+Static			siSETD2+DF
	H3K36me3	FOS	0.96	0.85	1.21	5.16	7.89	5.32	1.16	1.47	1.09	2.06	1.24	2.36	1.02	1.68	0.99	1.79	2.32	2.14
		FOSB	0.58	0.89	1.2	2.95	4.17	4.91	1.18	0.97	1.21	1.35	1.13	1.5	0.96	1.14	1.9	1.26	1.89	2.2
Fig. 5f			H3.3WT+Static			H3.3WT+DF			H3.3S31A+static			H3.3S31A+DF
	H3K36me3	FOS	0.99	0.86	1.14	2.93	3.12	4.14	1.21	1.13	1.02	1.13	1.2	1.18
		FOSB	0.88	1.22	0.8	2.44	2.71	3.2	1.29	1.17	1.4	1.13	1.2	1.5
Fig. 5g			Control+Static			Control+DF			siEP300+Static			siEP300+DF
	H3K27-Ac	FOS	1.41	0.76	0.82	2.93	3.17	4.3	0.98	1.38	1.26	1.41	1.49	2.17
		FOSB	1.23	0.86	0.91	4.21	3.77	4.45	1.07	1.02	1.03	1.65	1.34	1.89
Fig. 5h		Con+Static			Con+DF			siEP300+static			siEP300+DF			siSETD2+static			siSETD2+DF
	FOS	1	1	1	30.27	26.08	34.23	0.82	1.84	2.47	5.46	9.15	5.23	0.85	1.86	1.36	6.58	5.65	3.01
	FOSB	1	1	1	38.05	46.28	28.01	2.52	2.12	1.42	10.53	6.88	18.13	2.15	1.38	1.58	18.64	8.02	6.97
Fig. 5i		Con+Static			Con+DF			siEP300+static			siEP300+DF			siSETD2+static			siSETD2+DF
	ICAM1	1	1	1	5.1	5.28	4.88	1.23	1.54	1.49	2.19	2.43	3.51	0.87	1.06	1.33	2.08	3.41	2.52
	CCL2	1	1	1	6.51	4.96	5.65	1.12	0.92	1.08	3.81	2.67	1.79	1.01	1.11	1.45	2.07	3.16	2.17
	SELE	1	1	1	45.88	65.67	53.65	1.18	1.14	1	17.75	11.15	13.09	0.87	1.55	1.33	10.73	7.05	9.83
	VCAM1	1	1	1	5.11	4.27	3.66	1.29	1.35	1.06	1.34	1.94	1.32	2.01	1.11	1.44	1.98	1.88	2.49

## Sheet: Fig. 6
Fig. 6a		WT					EC-PKN1-KO
	VCAM1	80.2	70.2	70.7	81.2	65.7	44.1	28.5	25.5	40.5	36.5
Fig. 6b		WT					EC-PKN1-KO
	SELE	31.2	24.1	23.8	35.6	31.2	13.4	15.1	10.7	8.5	20.1
Fig. 6f		WT					EC-PKN1-KO
	H3.3S31P	47.6	60.5	51.7	52.1	22.5	13.5	21.2	25.2	11.8	11.5
	H3K27-AC	53.6	69.2	77.6	65.6	55.2	14.6	9.4	15.3	21.2	16.7
	H3K36me3	25.9	42.8	38	32.4	41.7	12.5	14.5	7.2	14.6	11
Fig. 6g		WT RCA			WT LCA			EC-PKN1-KO RCA			EC-PKN1-KO LCA
	FOS	1	1	1	2.43015	2.51601	2.86674	1.27528	1.11917	1.35826	1.47529	1.20294	1.43669
	FOSB	1	1	1	1.57429	1.86972	1.81052	1.28162	1.04932	1.1975	1.14964	1.1991	1.2275
Fig. 6h	WT								EC-PKN1-KO
	56.4	65.2	56.2	72.5	69.2	53.6	66.1	60.8	18.3	34.1	45.2	10.2	13.6	26.9	14.8	23.4
Fig. 6i	WT					EC-PKN1-KO
	64.1	58.6	59	76.8	68.5	38.2	20.7	28.1	25.4	31
Fig. 6j	WT							EC-PKN1-KO
	61.1	84.44	77.14	63.17	84.41	89.1	110.1	25.52	36.72	36.69	45.47	27.69	45.3	33.4
Fig. 6k	WT									EC-PKN1-KO
	41.9	58.9	49.1	55.8	43.2	29.1	51.6	46.5	39.8	15.3	13.3	15.6	11.3	18	28.7	20	22.4	17.5
Fig. 6l	WT									EC-PKN1-KO
	26.1	14.2	33.2	29.3	37.3	27.2	22.6	41.6	17.9	7.1	12.4	8.1	12.9	10	17	23.3	8.2	10.8

## Sheet: Fig. 7
Fig. 7a		Control+control			Control+LPS			siPKN1+Control			siPKN1+LPS
	H3.3S31P	1.03	1.09	1.04	2.47	2.7	2.49	1.23	1.148	1.04	1.23	1.24	1.2
Fig. 7b		Control+control			Control+LPS			siPKN1+Control			siPKN1+LPS
	ICAM1	1	1	1	5.58	5.24	5.86	1.9	1.82	0.95	2.06	2.15	2.26
	CCL2	1	1	1	5.93	5.4	6.27	1.81	1.277	0.97	2.21	2.08	2.19
	IL1B	1	1	1	11.8104	12.1817	10.4003	1.69212	1.39439	1.32417	3.44008	2.18169	4.6877
Fig. 7c		WT+control			WT+LPS			Lysm Pkn1-KO+Control			Lysm Pkn1-KO+LPS
	H3.3S31P	1.14	0.98	0.97	2.77	3.66	2.98	0.95	1.48	1.14	1.41	1.4	1.5
Fig. 7d		WT+control			WT+LPS			Lysm Pkn1-KO+Control			Lysm Pkn1-KO+LPS
	Il1b	1	1	1	74.0104	80.0513	78.3367	1.55308	1.06026	1.51144	38.1504	49.8769	31.3282
	Il6	1	1	1	503.13	500.59	515.43	1.86	0.92	1.95	228.42	226.5	338.63
	Nos2	1	1	1	461.1	648.11	664	1.41	1.37	1.67	365.61	234.02	465.54

## Sheet: Extended Data Fig.1.
Extended data Fig. 1a		FOS				FOSB
	Static	1	1	1	1	1	1	1	1
	DF 24hr	4.79	5.73	5.54	5.31	6.15	5.31	6.42	6.01

## Sheet: Extended Data Fig. 2
Extended data Fig. 2a	Gene	Average (%) #1	Average (%) #2	Average (%) #3	Average (%) #4
	control	100	100	100	100
	PKN1	26.9	32.8	31.7	29.9
	SRPK1	33.7	48.6	63.6	46.2
	DAPK1	52.8	34.5	63.1
	PRP4	58.6	61.2	45
	SLK	40.5	45.9	66.5	71
	MAP2K1	54.1	73	52.2	48.5
	NuaK1	45.9	54.4	78	50.1
	ABL2	67.1	56.1	49.1	61.6
	CLK1	47.3	52.4	76.2	58.6
	ROCK1	43.2	36.2	94.1	61.2
	NEK9	58.9	57.9	59.8
	MLK1	41.2	48.8	103.5	45
	FAK	39.3	80.8	66.2	62.1
	JAK1	66.5	63.6	55.9	65.1
	AlphaK1	62.2	68	59.4
	IKK	45.4	51.1	69.4	88.3
	ANKRD3	52.4	36.2	103.9
	CaMKK2	67.3	59.8	73.4	58.6
	AlphaK2	59.9	46.2	91.5
	SNRK	67.6	62.2	68.5
	PKD3	61.4	68.3	70.4
	BCR	55.1	71.5	74
	AAK1	71.6	63.4	73.9	67.5
	NLK	39	58.2	85.9	94.4
	CLK2	74.3	65.7	68.4	70
	HIPK3	68.4	97	44.8
	AMPKa1	47.3	83.2	81.4
	AKT3	50.9	47.3	97	88.4
	CDK9	88.4	72.3	43.3	80.4
	HIPK2	65.7	47.3	101.9
	MAPKAPK2	51.4	106	56	78.7
	PKCh	74.3	50.9	95.7
	PAK6	63.8	73.6	88.7	68.7
	PKR	53.2	74	95.7
	BMX	76.2	94.1	63
	PIM1	44.9	101	94.3	80
	MARK4	53.2	107.3		80.2
	YSK1	74.3	85.9	86.1
	GSK3B	74	73.1	101.4	81.5
	IRAK1	85.5	86.7	83.6
	PLK2	95.7	101.9	44.8	98.8
	CK2a2	70	88.4	98.8
	MAST4	88.4	114.4	66.5
	HGK	91.7	63.6	116.2
	PFTAIRE2	99.7	102.2	63	100.9
	LATS2	107.3	69.1	101.9
	LIMK2	81.5	98.8	100.9
	PKN2	116.2	91.5	81.4	103.9
	PKN3	114.4	100.9	71.4	107.7
	PLK2	113.3	100.9	76.4	107.1
	TRIO	120.7	106.3	57.9	113.5
	KHS1	103.7	101.6	97.2
	NRBP1	120.3	100.1	103.7
	PDK1	75.8	68	162.3	135.4
	MLK3	115.5	116.7	113.6
	MNK2	116.6	114.5	117.6
	CDK4	121.3	103.8	147.1	112.6
	AKT2	129.4	104.6	138.5	117
	MRCKa	127.9	123.7	130.4
	RSK1	182.8	68.3	144.4
	PIM3	128.6	107.6	184.2	118.1
	JNK1	152.3	123.6	137.9
	ERK3	162.2	128	145.1
	MRCKb	159.5	183.6	96.6
	HIPK1	129.3	110.6	202.4	147.4
	RSK2	163.6	135	149.3
	MST3	207	116	129.2
	MAP2K3	185.6	153	105.9	169.3
	AKT1	188.6	157.2	124.5	156.8
	NDR2	189	152.1	132.5
	PKD2	211.2	166.1	105.4	160.9
	PKACb	190.2	180.4	120.9
	PKCz	206.6	157.6	115.1	182.1
	ROCK2	190.7	154.4	172.5
	DNAPK	301	140.4	159.1
	PAK2	250.5	198.5	143.3	224.5
	PKACa	210.2	213	203.1
	SMG1	222.4	201.6	204.8
	LATS1	250.2	196.8	168.5	223.5
Extended data Fig. 2b		siControl+static			siControl+DF			siPKN #1+DF			siPKN #2+DF			siPKN #3+DF			siPKN mix+DF
	FOS	1	1	1	15	14.06	13.23	3.02	4.11	3.27	2.41	3.14	2.54	3.87	3.27	4.8	1.53	2.95	1.79
	FOSB	1	1	1	23.7	22.41	22.05	4.85	3.26	4.77	3.31	4.98	3.89	4.02	5.12	3.26	2.46	2.83	1.84
Extended data Fig. 2d		siControl+static			siControl+DF			siJNK+static			siJNK+DF
	VCAM1	0.9	0.91	1.16	5.94	5.06	5.09	0.99	1.012	1.002	1.85	1.93	1.86
	ICAM1	1	1	1	7.00871	8.01431	8.56592	1.15775	1.13339	1.26891	3.96262	4.71952	4.57025
	CCL2	1	1	1	4.22	4.06	4.12	1.196	1.098	1.24	1.62	1.47	1.44
	SELE	1	1	1	42.1884	37.4407	42.6656	1.64534	1.66606	1.59792	19.0805	17.6043	18.3097
Extended data Fig. 2e	Control+static				Control+DF				siPKN1+static				siPKN1+DF
	1.13	0.82	1.12	1.02	2.68	2.65	2.04	2.53	0.8	1.04	0.96	10.2	1.91	3.17	2	3.1
Extended data Fig. 2f	Control+static				Control+DF				siPKN1+static				siPKN1+DF
	0.12	0.08	0.09	0.08	0.652	0.87	0.77	0.74	0.11	0.078	0.091	0.078	0.68	0.84	0.76	0.69
Extended data Fig. 2g	Control+static				Control+DF				siPKN1+static				siPKN1+DF
	1.37	0.81	0.97	1.04	4.88	3.98	3.88	4.12	0.81	1.05	0.95	1.13	4.73	3.01	3.95	4.06
Extended data Fig. 2h		Control+static				Control+DF				siPKN1+static				siPKN1+DF
	p-PKN1	0.95	0.96	1.1	0.99	1.12	1.97	1.18	1.93	0.26	0.2	0.13	0.47	0.31	0.1	0.16	0.42
	p-p65	1.27	1.18	0.15	1.53	9.21	8.37	10.7	8.57	0.58	0.92	1.03	1.18	8.18	9.09	8.28	8.57

## Sheet: Extended Data Fig. 3
Extended data Fig. 3a		p-PKN1
	static	0.98	1	1.11	1.25
	24hr	4.79415	4.20581	2.89211	2.215
Extended data Fig. 3b	p-PKN1	static	1.51	0.88	0.61
		5 min	2.41	1.68	1.44
		15 min	1.91	1.03	3.08
		30 min	6.43	5.46	3.38
		60 min	5.52	5.53	4.49
Extended data Fig. 3c	p-PKN2	static	1.14	0.92	0.94
		5 min	1.48	1.38	1.29
		15 min	1.32	1.36	1.17
		30 min	0.78	1.27	1.43
		60 min	1.7	1.93	1.73
Extended data Fig. 3d	Static				DF 24hr
	0.13	0.16	0.12	0.12	0.42	0.39	0.44	0.39

[truncated: 4 more sheets: Extended Data Fig. 4, Extended Data Fig. 5, Extended Data Fig. 6, Extended Data Fig. 7]
